# Supplementary material for: Identifying undetected dementia in UK primary care patients: a retrospective case-control study comparing machine-learning and standard epidemiological approaches
Source: BMC Med Inform Decis Mak. 2019 Dec 2;19:248. doi: 10.1186/s12911-019-0991-9 (PMC6889642; doi:10.1186/s12911-019-0991-9)
Supplement: Supplementary file 2 — Additional file 2. Feature List. [file 12911_2019_991_MOESM2_ESM.xlsx]

## Sheet: Sheet1
	Feature / Code List
	Signs and Symptoms of Physical or Cognitive Frailty
1	Disorientation and Wandering
2	Self-neglect
3	Difficulty Managing
4	Behaviour change
5	Violent and Aggressive Behaviour
6	Personality change
7	Unable to cope
8	Possible Falls
9	Impaired mobility
10	Balance Problems
11	Lower limb fracure
12	Any Fracture
13	Depressive symptoms e.g. tearfulness
14	Vertebral collapse
15	Burns
16	Dressing of wound, burn or ulcer
17	Family bereavement
18	Family row
	Cardiovascular
19	Cholesterol reading
20	Angina
21	Atrial Fibrillation
22	Coronary heart disease
23	Myocardial Infarction
24	Other coronary heart disease
25	Heart Failure
26	Hypertension
	Neurological diagnoses
27	Epilepsy
28	Cerebrovascular Disease
29	Stroke
	Service Use and Interaction
30	Social Services Interaction
31	Third Party Consultation
32	Did Not Attend Code
33	GP Home Visit
34	Emergency Room (A&E) visit
35	Non-urgent hospital admission
36	Does not take medication
	Processes of care
37	Alcohol consumption recorded
38	Smoking status recorded
39	Body Mass Index recorded
40	Blood Pressure Measurement
	Background Factors
41	Ethnicity recorded
42	Family History of Dementia
	Other conditions
43	Urinary Tract Infection
44	Constipation
45	Diabetes
46	Deafness
47	Chronic kidney disease
48	Sleep apnoea
49	Infections
50	Cancer
51	Obesity
	Psychological Diagnoses and Treatment
52	Schizophrenia
53	Personality Disorder
54	Antidepressant Prescription
55	Bipolar disorder
56	Anti-psychotics prescription
57	Depression
58	Anxiety
59	Z-drugs (for sleep problems)
60	Other mood stabiliser prescription
61	Other sedative prescription
62	Benzodiazepine prescription
63	Psychosis
64	Lithium Prescription
65	Post traumatic stress reaction
66	Psychotic depression
	Need for Care
67	Living in Nursing Home
68	Carers recorded
69	Receives care in home
70	Identified as needing help in home
